# Supplementary material for: Molossusmelini Montani et al. 2021 (Chiroptera, Molossidae) in Brazil: new insights for distribuition, morphology and genetics
Source: Biodivers Data J. 2024 Feb 12;12:e114261. doi: 10.3897/BDJ.12.e114261 (PMC10880027; doi:10.3897/BDJ.12.e114261)
Supplement: XML Treatment for Molossus melini [file BDJ.12.e114261-treatment1.xml]

<!DOCTYPE tp:taxon-treatment
  PUBLIC "-//TaxonX//DTD Taxonomic Treatment Publishing DTD v0 20100105//EN" "tax-treatment-NSO.dtd">
<tp:taxon-treatment xmlns:tp="http://www.plazi.org/taxpub"><tp:treatment-meta><mixed-citation publication-type="journal"><person-group><name><surname>Olímpio</surname><given-names>Ana Priscila Medeiros</given-names></name><name><surname>Lima</surname><given-names>Amanda Cristiny da Silva</given-names></name><name><surname>Mendes</surname><given-names>Samira Brito</given-names></name><name><surname>da Natividade</surname><given-names>Beatriz Dybas</given-names></name><name><surname>Fraga</surname><given-names>Elmary da Costa</given-names></name><name><surname>Barros</surname><given-names>Maria Claudene</given-names></name><name><surname>Sampaio</surname><given-names>Iracilda</given-names></name></person-group><article-title><italic><tp:taxon-name><tp:taxon-name-part taxon-name-part-type="genus" reg="Molossus">Molossus</tp:taxon-name-part><tp:taxon-name-part taxon-name-part-type="species" reg="melini">melini</tp:taxon-name-part></tp:taxon-name></italic> Montani et al. 2021 (<tp:taxon-name><tp:taxon-name-part taxon-name-part-type="order">Chiroptera</tp:taxon-name-part></tp:taxon-name>, <tp:taxon-name><tp:taxon-name-part taxon-name-part-type="family">Molossidae</tp:taxon-name-part></tp:taxon-name>) in Brazil: new insights for distribuition, morphology and genetics</article-title><source>Biodivers Data J</source><day>12</day><month>02</month><year>2024</year><volume>12</volume><pub-id pub-id-type="doi">10.3897/BDJ.12.e114261</pub-id></mixed-citation></tp:treatment-meta><tp:nomenclature><tp:taxon-name>
            <object-id xmlns:xlink="http://www.w3.org/1999/xlink" content-type="arpha" xlink:type="simple">92BE69D5-6131-518B-B74A-B8B199E6B485</object-id>
            <tp:taxon-name-part taxon-name-part-type="genus">Molossus</tp:taxon-name-part>
            <tp:taxon-name-part taxon-name-part-type="species">melini</tp:taxon-name-part>
          </tp:taxon-name><tp:taxon-authority>Montani et al., 2021</tp:taxon-authority></tp:nomenclature><tp:treatment-sec sec-type="materials"><title>Materials</title><list list-type="alpha-lower" list-content="occurrences"><list-item><p><bold>Type status:</bold> <named-content xmlns:xlink="http://www.w3.org/1999/xlink" content-type="dwc:typeStatus" xlink:type="simple">Other material</named-content>. <bold>Occurrence:</bold> individualCount: <named-content xmlns:xlink="http://www.w3.org/1999/xlink" content-type="dwc:individualCount" xlink:type="simple">1</named-content>; sex: <named-content xmlns:xlink="http://www.w3.org/1999/xlink" content-type="dwc:sex" xlink:type="simple">female</named-content>; lifeStage: <named-content xmlns:xlink="http://www.w3.org/1999/xlink" content-type="dwc:lifeStage" xlink:type="simple">adult</named-content>; preparations: <named-content xmlns:xlink="http://www.w3.org/1999/xlink" content-type="dwc:preparations" xlink:type="simple">skin | skull | tissue (70% alcohol); photograph; DNA</named-content>; associatedSequences: <named-content xmlns:xlink="http://www.w3.org/1999/xlink" content-type="dwc:associatedSequences" xlink:type="simple"><ext-link ext-link-type="uri" xlink:href="https://www.ncbi.nlm.nih.gov/nuccore/OR143786" xlink:type="simple">OR143786</ext-link></named-content>; occurrenceID: <named-content xmlns:xlink="http://www.w3.org/1999/xlink" content-type="dwc:occurrenceID" xlink:type="simple">860E0771-0BD9-57E5-A5C3-E0E8EC00533F</named-content>; <bold>Taxon:</bold> scientificName: <named-content xmlns:xlink="http://www.w3.org/1999/xlink" content-type="dwc:scientificName" xlink:type="simple"><italic><tp:taxon-name><tp:taxon-name-part taxon-name-part-type="genus" reg="Molossus">Molossus</tp:taxon-name-part><tp:taxon-name-part taxon-name-part-type="species" reg="melini">melini</tp:taxon-name-part></tp:taxon-name></italic> Montani et al., 2021</named-content>; kingdom: <named-content xmlns:xlink="http://www.w3.org/1999/xlink" content-type="dwc:kingdom" xlink:type="simple"><tp:taxon-name><tp:taxon-name-part taxon-name-part-type="kingdom">Animalia</tp:taxon-name-part></tp:taxon-name></named-content>; phylum: <named-content xmlns:xlink="http://www.w3.org/1999/xlink" content-type="dwc:phylum" xlink:type="simple"><tp:taxon-name><tp:taxon-name-part taxon-name-part-type="phylum">Chordata</tp:taxon-name-part></tp:taxon-name></named-content>; class: <named-content xmlns:xlink="http://www.w3.org/1999/xlink" content-type="dwc:class" xlink:type="simple"><tp:taxon-name><tp:taxon-name-part taxon-name-part-type="class">Mammalia</tp:taxon-name-part></tp:taxon-name></named-content>; order: <named-content xmlns:xlink="http://www.w3.org/1999/xlink" content-type="dwc:order" xlink:type="simple"><tp:taxon-name><tp:taxon-name-part taxon-name-part-type="order">Chiroptera</tp:taxon-name-part></tp:taxon-name></named-content>; family: <named-content xmlns:xlink="http://www.w3.org/1999/xlink" content-type="dwc:family" xlink:type="simple"><tp:taxon-name><tp:taxon-name-part taxon-name-part-type="family">Molossidae</tp:taxon-name-part></tp:taxon-name></named-content>; genus: <named-content xmlns:xlink="http://www.w3.org/1999/xlink" content-type="dwc:genus" xlink:type="simple"><tp:taxon-name><tp:taxon-name-part taxon-name-part-type="genus">Molossus</tp:taxon-name-part></tp:taxon-name></named-content>; specificEpithet: <named-content xmlns:xlink="http://www.w3.org/1999/xlink" content-type="dwc:specificEpithet" xlink:type="simple"><italic><tp:taxon-name><tp:taxon-name-part taxon-name-part-type="genus" reg="Molossus"/><tp:taxon-name-part taxon-name-part-type="species" reg="melini">melini</tp:taxon-name-part></tp:taxon-name></italic></named-content>; taxonomicStatus: <named-content xmlns:xlink="http://www.w3.org/1999/xlink" content-type="dwc:taxonomicStatus" xlink:type="simple">accepted</named-content>; <bold>Location:</bold> continent: <named-content xmlns:xlink="http://www.w3.org/1999/xlink" content-type="dwc:continent" xlink:type="simple">America</named-content>; country: <named-content xmlns:xlink="http://www.w3.org/1999/xlink" content-type="dwc:country" xlink:type="simple">Brazil</named-content>; stateProvince: <named-content xmlns:xlink="http://www.w3.org/1999/xlink" content-type="dwc:stateProvince" xlink:type="simple">Paraná</named-content>; municipality: <named-content xmlns:xlink="http://www.w3.org/1999/xlink" content-type="dwc:municipality" xlink:type="simple">Curitiba</named-content>; <bold>Event:</bold> year: <named-content xmlns:xlink="http://www.w3.org/1999/xlink" content-type="dwc:year" xlink:type="simple">2020</named-content>; month: <named-content xmlns:xlink="http://www.w3.org/1999/xlink" content-type="dwc:month" xlink:type="simple">11</named-content>; day: <named-content xmlns:xlink="http://www.w3.org/1999/xlink" content-type="dwc:day" xlink:type="simple">05</named-content>; <bold>Record Level:</bold> institutionID: <named-content xmlns:xlink="http://www.w3.org/1999/xlink" content-type="dwc:institutionID" xlink:type="simple">Mammal Collection of Federal University of Paraná</named-content>; institutionCode: <named-content xmlns:xlink="http://www.w3.org/1999/xlink" content-type="dwc:institutionCode" xlink:type="simple">DZUP/CCMZ 2336</named-content>; basisOfRecord: <named-content xmlns:xlink="http://www.w3.org/1999/xlink" content-type="dwc:basisOfRecord" xlink:type="simple">PreservedSpecimen</named-content></p></list-item><list-item><p><bold>Type status:</bold> <named-content xmlns:xlink="http://www.w3.org/1999/xlink" content-type="dwc:typeStatus" xlink:type="simple">Other material</named-content>. <bold>Occurrence:</bold> individualCount: <named-content xmlns:xlink="http://www.w3.org/1999/xlink" content-type="dwc:individualCount" xlink:type="simple">1</named-content>; sex: <named-content xmlns:xlink="http://www.w3.org/1999/xlink" content-type="dwc:sex" xlink:type="simple">female</named-content>; lifeStage: <named-content xmlns:xlink="http://www.w3.org/1999/xlink" content-type="dwc:lifeStage" xlink:type="simple">adult</named-content>; preparations: <named-content xmlns:xlink="http://www.w3.org/1999/xlink" content-type="dwc:preparations" xlink:type="simple">skin | skull | tissue (70% alcohol); photograph; DNA</named-content>; associatedSequences: <named-content xmlns:xlink="http://www.w3.org/1999/xlink" content-type="dwc:associatedSequences" xlink:type="simple"><ext-link ext-link-type="uri" xlink:href="https://www.ncbi.nlm.nih.gov/nuccore/OR240233" xlink:type="simple">OR240233</ext-link></named-content>; occurrenceID: <named-content xmlns:xlink="http://www.w3.org/1999/xlink" content-type="dwc:occurrenceID" xlink:type="simple">CAF91EE7-1352-5856-AAB7-1DE8E1FE01D4</named-content>; <bold>Taxon:</bold> scientificName: <named-content xmlns:xlink="http://www.w3.org/1999/xlink" content-type="dwc:scientificName" xlink:type="simple"><italic><tp:taxon-name><tp:taxon-name-part taxon-name-part-type="genus" reg="Molossus">Molossus</tp:taxon-name-part><tp:taxon-name-part taxon-name-part-type="species" reg="melini">melini</tp:taxon-name-part></tp:taxon-name></italic> Montani et al., 2021</named-content>; kingdom: <named-content xmlns:xlink="http://www.w3.org/1999/xlink" content-type="dwc:kingdom" xlink:type="simple"><tp:taxon-name><tp:taxon-name-part taxon-name-part-type="kingdom">Animalia</tp:taxon-name-part></tp:taxon-name></named-content>; phylum: <named-content xmlns:xlink="http://www.w3.org/1999/xlink" content-type="dwc:phylum" xlink:type="simple"><tp:taxon-name><tp:taxon-name-part taxon-name-part-type="phylum">Chordata</tp:taxon-name-part></tp:taxon-name></named-content>; class: <named-content xmlns:xlink="http://www.w3.org/1999/xlink" content-type="dwc:class" xlink:type="simple"><tp:taxon-name><tp:taxon-name-part taxon-name-part-type="class">Mammalia</tp:taxon-name-part></tp:taxon-name></named-content>; order: <named-content xmlns:xlink="http://www.w3.org/1999/xlink" content-type="dwc:order" xlink:type="simple"><tp:taxon-name><tp:taxon-name-part taxon-name-part-type="order">Chiroptera</tp:taxon-name-part></tp:taxon-name></named-content>; family: <named-content xmlns:xlink="http://www.w3.org/1999/xlink" content-type="dwc:family" xlink:type="simple"><tp:taxon-name><tp:taxon-name-part taxon-name-part-type="family">Molossidae</tp:taxon-name-part></tp:taxon-name></named-content>; genus: <named-content xmlns:xlink="http://www.w3.org/1999/xlink" content-type="dwc:genus" xlink:type="simple"><tp:taxon-name><tp:taxon-name-part taxon-name-part-type="genus">Molossus</tp:taxon-name-part></tp:taxon-name></named-content>; specificEpithet: <named-content xmlns:xlink="http://www.w3.org/1999/xlink" content-type="dwc:specificEpithet" xlink:type="simple"><italic><tp:taxon-name><tp:taxon-name-part taxon-name-part-type="genus" reg="Molossus"/><tp:taxon-name-part taxon-name-part-type="species" reg="melini">melini</tp:taxon-name-part></tp:taxon-name></italic></named-content>; taxonomicStatus: <named-content xmlns:xlink="http://www.w3.org/1999/xlink" content-type="dwc:taxonomicStatus" xlink:type="simple">accepted</named-content>; <bold>Location:</bold> continent: <named-content xmlns:xlink="http://www.w3.org/1999/xlink" content-type="dwc:continent" xlink:type="simple">America</named-content>; country: <named-content xmlns:xlink="http://www.w3.org/1999/xlink" content-type="dwc:country" xlink:type="simple">Brazil</named-content>; stateProvince: <named-content xmlns:xlink="http://www.w3.org/1999/xlink" content-type="dwc:stateProvince" xlink:type="simple">Paraná</named-content>; municipality: <named-content xmlns:xlink="http://www.w3.org/1999/xlink" content-type="dwc:municipality" xlink:type="simple">Curitiba</named-content>; <bold>Event:</bold> year: <named-content xmlns:xlink="http://www.w3.org/1999/xlink" content-type="dwc:year" xlink:type="simple">2020</named-content>; month: <named-content xmlns:xlink="http://www.w3.org/1999/xlink" content-type="dwc:month" xlink:type="simple">11</named-content>; day: <named-content xmlns:xlink="http://www.w3.org/1999/xlink" content-type="dwc:day" xlink:type="simple">21</named-content>; <bold>Record Level:</bold> institutionID: <named-content xmlns:xlink="http://www.w3.org/1999/xlink" content-type="dwc:institutionID" xlink:type="simple">Mammal Collection of Federal University of Paraná</named-content>; institutionCode: <named-content xmlns:xlink="http://www.w3.org/1999/xlink" content-type="dwc:institutionCode" xlink:type="simple">DZUP/CCMZ 2337</named-content>; basisOfRecord: <named-content xmlns:xlink="http://www.w3.org/1999/xlink" content-type="dwc:basisOfRecord" xlink:type="simple">PreservedSpecimen</named-content></p></list-item><list-item><p><bold>Type status:</bold> <named-content xmlns:xlink="http://www.w3.org/1999/xlink" content-type="dwc:typeStatus" xlink:type="simple">Other material</named-content>. <bold>Occurrence:</bold> individualCount: <named-content xmlns:xlink="http://www.w3.org/1999/xlink" content-type="dwc:individualCount" xlink:type="simple">1</named-content>; sex: <named-content xmlns:xlink="http://www.w3.org/1999/xlink" content-type="dwc:sex" xlink:type="simple">female</named-content>; lifeStage: <named-content xmlns:xlink="http://www.w3.org/1999/xlink" content-type="dwc:lifeStage" xlink:type="simple">adult</named-content>; preparations: <named-content xmlns:xlink="http://www.w3.org/1999/xlink" content-type="dwc:preparations" xlink:type="simple">skin | skull | tissue (70% alcohol); photograph; DNA</named-content>; associatedSequences: <named-content xmlns:xlink="http://www.w3.org/1999/xlink" content-type="dwc:associatedSequences" xlink:type="simple"><ext-link ext-link-type="uri" xlink:href="https://www.ncbi.nlm.nih.gov/nuccore/OR144072" xlink:type="simple">OR144072</ext-link></named-content>; occurrenceID: <named-content xmlns:xlink="http://www.w3.org/1999/xlink" content-type="dwc:occurrenceID" xlink:type="simple">06575217-4228-5CBD-8094-CB152F9D4B90</named-content>; <bold>Taxon:</bold> scientificName: <named-content xmlns:xlink="http://www.w3.org/1999/xlink" content-type="dwc:scientificName" xlink:type="simple"><italic><tp:taxon-name><tp:taxon-name-part taxon-name-part-type="genus" reg="Molossus">Molossus</tp:taxon-name-part><tp:taxon-name-part taxon-name-part-type="species" reg="melini">melini</tp:taxon-name-part></tp:taxon-name></italic> Montani et al., 2021</named-content>; kingdom: <named-content xmlns:xlink="http://www.w3.org/1999/xlink" content-type="dwc:kingdom" xlink:type="simple"><tp:taxon-name><tp:taxon-name-part taxon-name-part-type="kingdom">Animalia</tp:taxon-name-part></tp:taxon-name></named-content>; phylum: <named-content xmlns:xlink="http://www.w3.org/1999/xlink" content-type="dwc:phylum" xlink:type="simple"><tp:taxon-name><tp:taxon-name-part taxon-name-part-type="phylum">Chordata</tp:taxon-name-part></tp:taxon-name></named-content>; class: <named-content xmlns:xlink="http://www.w3.org/1999/xlink" content-type="dwc:class" xlink:type="simple"><tp:taxon-name><tp:taxon-name-part taxon-name-part-type="class">Mammalia</tp:taxon-name-part></tp:taxon-name></named-content>; order: <named-content xmlns:xlink="http://www.w3.org/1999/xlink" content-type="dwc:order" xlink:type="simple"><tp:taxon-name><tp:taxon-name-part taxon-name-part-type="order">Chiroptera</tp:taxon-name-part></tp:taxon-name></named-content>; family: <named-content xmlns:xlink="http://www.w3.org/1999/xlink" content-type="dwc:family" xlink:type="simple"><tp:taxon-name><tp:taxon-name-part taxon-name-part-type="family">Molossidae</tp:taxon-name-part></tp:taxon-name></named-content>; genus: <named-content xmlns:xlink="http://www.w3.org/1999/xlink" content-type="dwc:genus" xlink:type="simple"><tp:taxon-name><tp:taxon-name-part taxon-name-part-type="genus">Molossus</tp:taxon-name-part></tp:taxon-name></named-content>; specificEpithet: <named-content xmlns:xlink="http://www.w3.org/1999/xlink" content-type="dwc:specificEpithet" xlink:type="simple"><italic><tp:taxon-name><tp:taxon-name-part taxon-name-part-type="genus" reg="Molossus"/><tp:taxon-name-part taxon-name-part-type="species" reg="melini">melini</tp:taxon-name-part></tp:taxon-name></italic></named-content>; taxonomicStatus: <named-content xmlns:xlink="http://www.w3.org/1999/xlink" content-type="dwc:taxonomicStatus" xlink:type="simple">accepted</named-content>; <bold>Location:</bold> continent: <named-content xmlns:xlink="http://www.w3.org/1999/xlink" content-type="dwc:continent" xlink:type="simple">America</named-content>; country: <named-content xmlns:xlink="http://www.w3.org/1999/xlink" content-type="dwc:country" xlink:type="simple">Brazil</named-content>; stateProvince: <named-content xmlns:xlink="http://www.w3.org/1999/xlink" content-type="dwc:stateProvince" xlink:type="simple">Paraná</named-content>; municipality: <named-content xmlns:xlink="http://www.w3.org/1999/xlink" content-type="dwc:municipality" xlink:type="simple">Curitiba</named-content>; <bold>Event:</bold> year: <named-content xmlns:xlink="http://www.w3.org/1999/xlink" content-type="dwc:year" xlink:type="simple">2020</named-content>; month: <named-content xmlns:xlink="http://www.w3.org/1999/xlink" content-type="dwc:month" xlink:type="simple">11</named-content>; day: <named-content xmlns:xlink="http://www.w3.org/1999/xlink" content-type="dwc:day" xlink:type="simple">10</named-content>; <bold>Record Level:</bold> institutionID: <named-content xmlns:xlink="http://www.w3.org/1999/xlink" content-type="dwc:institutionID" xlink:type="simple">Mammal Collection of Federal University of Paraná</named-content>; institutionCode: <named-content xmlns:xlink="http://www.w3.org/1999/xlink" content-type="dwc:institutionCode" xlink:type="simple">DZUP/CCMZ 2338</named-content>; basisOfRecord: <named-content xmlns:xlink="http://www.w3.org/1999/xlink" content-type="dwc:basisOfRecord" xlink:type="simple">PreservedSpecimen</named-content></p></list-item><list-item><p><bold>Type status:</bold> <named-content xmlns:xlink="http://www.w3.org/1999/xlink" content-type="dwc:typeStatus" xlink:type="simple">Other material</named-content>. <bold>Occurrence:</bold> individualCount: <named-content xmlns:xlink="http://www.w3.org/1999/xlink" content-type="dwc:individualCount" xlink:type="simple">1</named-content>; sex: <named-content xmlns:xlink="http://www.w3.org/1999/xlink" content-type="dwc:sex" xlink:type="simple">male</named-content>; lifeStage: <named-content xmlns:xlink="http://www.w3.org/1999/xlink" content-type="dwc:lifeStage" xlink:type="simple">adult</named-content>; preparations: <named-content xmlns:xlink="http://www.w3.org/1999/xlink" content-type="dwc:preparations" xlink:type="simple">skin | skull | tissue (70% alcohol); photograph; DNA</named-content>; associatedSequences: <named-content xmlns:xlink="http://www.w3.org/1999/xlink" content-type="dwc:associatedSequences" xlink:type="simple"><ext-link ext-link-type="uri" xlink:href="https://www.ncbi.nlm.nih.gov/nuccore/OR144071" xlink:type="simple">OR144071</ext-link></named-content>; occurrenceID: <named-content xmlns:xlink="http://www.w3.org/1999/xlink" content-type="dwc:occurrenceID" xlink:type="simple">9E536082-BEBA-5AD0-947E-4238EFA59E70</named-content>; <bold>Taxon:</bold> scientificName: <named-content xmlns:xlink="http://www.w3.org/1999/xlink" content-type="dwc:scientificName" xlink:type="simple"><italic><tp:taxon-name><tp:taxon-name-part taxon-name-part-type="genus" reg="Molossus">Molossus</tp:taxon-name-part><tp:taxon-name-part taxon-name-part-type="species" reg="melini">melini</tp:taxon-name-part></tp:taxon-name></italic> Montani et al., 2021</named-content>; kingdom: <named-content xmlns:xlink="http://www.w3.org/1999/xlink" content-type="dwc:kingdom" xlink:type="simple"><tp:taxon-name><tp:taxon-name-part taxon-name-part-type="kingdom">Animalia</tp:taxon-name-part></tp:taxon-name></named-content>; phylum: <named-content xmlns:xlink="http://www.w3.org/1999/xlink" content-type="dwc:phylum" xlink:type="simple"><tp:taxon-name><tp:taxon-name-part taxon-name-part-type="phylum">Chordata</tp:taxon-name-part></tp:taxon-name></named-content>; class: <named-content xmlns:xlink="http://www.w3.org/1999/xlink" content-type="dwc:class" xlink:type="simple"><tp:taxon-name><tp:taxon-name-part taxon-name-part-type="class">Mammalia</tp:taxon-name-part></tp:taxon-name></named-content>; order: <named-content xmlns:xlink="http://www.w3.org/1999/xlink" content-type="dwc:order" xlink:type="simple"><tp:taxon-name><tp:taxon-name-part taxon-name-part-type="order">Chiroptera</tp:taxon-name-part></tp:taxon-name></named-content>; family: <named-content xmlns:xlink="http://www.w3.org/1999/xlink" content-type="dwc:family" xlink:type="simple"><tp:taxon-name><tp:taxon-name-part taxon-name-part-type="family">Molossidae</tp:taxon-name-part></tp:taxon-name></named-content>; genus: <named-content xmlns:xlink="http://www.w3.org/1999/xlink" content-type="dwc:genus" xlink:type="simple"><tp:taxon-name><tp:taxon-name-part taxon-name-part-type="genus">Molossus</tp:taxon-name-part></tp:taxon-name></named-content>; specificEpithet: <named-content xmlns:xlink="http://www.w3.org/1999/xlink" content-type="dwc:specificEpithet" xlink:type="simple"><italic><tp:taxon-name><tp:taxon-name-part taxon-name-part-type="genus" reg="Molossus"/><tp:taxon-name-part taxon-name-part-type="species" reg="melini">melini</tp:taxon-name-part></tp:taxon-name></italic></named-content>; taxonomicStatus: <named-content xmlns:xlink="http://www.w3.org/1999/xlink" content-type="dwc:taxonomicStatus" xlink:type="simple">accepted</named-content>; <bold>Location:</bold> continent: <named-content xmlns:xlink="http://www.w3.org/1999/xlink" content-type="dwc:continent" xlink:type="simple">America</named-content>; country: <named-content xmlns:xlink="http://www.w3.org/1999/xlink" content-type="dwc:country" xlink:type="simple">Brazil</named-content>; stateProvince: <named-content xmlns:xlink="http://www.w3.org/1999/xlink" content-type="dwc:stateProvince" xlink:type="simple">Paraná</named-content>; municipality: <named-content xmlns:xlink="http://www.w3.org/1999/xlink" content-type="dwc:municipality" xlink:type="simple">Curitiba</named-content>; <bold>Event:</bold> year: <named-content xmlns:xlink="http://www.w3.org/1999/xlink" content-type="dwc:year" xlink:type="simple">2020</named-content>; month: <named-content xmlns:xlink="http://www.w3.org/1999/xlink" content-type="dwc:month" xlink:type="simple">02</named-content>; day: <named-content xmlns:xlink="http://www.w3.org/1999/xlink" content-type="dwc:day" xlink:type="simple">03</named-content>; <bold>Record Level:</bold> institutionID: <named-content xmlns:xlink="http://www.w3.org/1999/xlink" content-type="dwc:institutionID" xlink:type="simple">Mammal Collection of Federal University of Paraná</named-content>; institutionCode: <named-content xmlns:xlink="http://www.w3.org/1999/xlink" content-type="dwc:institutionCode" xlink:type="simple">DZUP/CCMZ 2339</named-content>; basisOfRecord: <named-content xmlns:xlink="http://www.w3.org/1999/xlink" content-type="dwc:basisOfRecord" xlink:type="simple">PreservedSpecimen</named-content></p></list-item></list></tp:treatment-sec><tp:treatment-sec sec-type="Diagnosis"><title>Diagnosis</title><p>The <italic><tp:taxon-name><tp:taxon-name-part taxon-name-part-type="genus" reg="Molossus">M.</tp:taxon-name-part><tp:taxon-name-part taxon-name-part-type="species" reg="melini">melini</tp:taxon-name-part></tp:taxon-name></italic> specimens displayed a dorsal and ventral fur measuring 4 mm in length, each adorned with two colour bands. The colouration of the dorsal fur's base occupied 1/4 of its length, while, for the ventral fur, the base colour covered 1/5 of the fur. The variations in colouration amongst the <italic><tp:taxon-name><tp:taxon-name-part taxon-name-part-type="genus" reg="Molossus">M.</tp:taxon-name-part><tp:taxon-name-part taxon-name-part-type="species" reg="melini">melini</tp:taxon-name-part></tp:taxon-name></italic> specimens are detailed as follows: DZUP/CCMZ 2336 - Dorsal: base is Snow White (code 1) and the tip is Olive Brown (code 109). Ventral: base Snow White (code 1) and the tip is Broccoli Brown (code 108). DZUP/CCMZ 2337 - Dorsal: base is Snow White (code 1) and the tip is Wood Brown (code 105). Ventral: base Snow White (code 1) and the tip is Broccoli Brown (code 108). DZUP/CCMZ 2338 - Dorsal: base is Snow White (code 1) and the tip is Yellowish-Brown (code 104). Ventral: base Snow White (code 1) and the tip is Broccoli Brown (code 108) (Fig. <xref ref-type="fig" rid="F10530941">2</xref>F and G). DUZP/CCMZ 2339 - Dorsal: base is Snow White (code 1) and the tip is Olive Brown (code 109). Ventral: base Snow White (code 1) and the tip is Broccoli Brown (code 108).</p><p>The specimens exhibited a braincase larger than the rostrum and, in lateral view, the upper incisors converged with pincer-like tips projecting beyond the canines. The infraorbital foramen opened laterally in the rostral view. The basiesphenoid pit was rounded, well-defined and moderately deep, while the mastoid process was slightly directed towards the foramen. The sagittal and lambdoidal crests were poorly developed and the occipital complex had a rounded shape. The nasal process was well-developed and projected over the nasal cavity (refer to Fig. <xref ref-type="fig" rid="F10530941">2</xref>). For detailed external and cranial measurements of the <italic><tp:taxon-name><tp:taxon-name-part taxon-name-part-type="genus" reg="Molossus">M.</tp:taxon-name-part><tp:taxon-name-part taxon-name-part-type="species" reg="melini">melini</tp:taxon-name-part></tp:taxon-name></italic> specimens, including comparisons with data from <xref ref-type="bibr" rid="B10531108">Montani et al. (2021)</xref> and <xref ref-type="bibr" rid="B10531117">Pavé et al. (2023)</xref>, please refer to Table <xref ref-type="table" rid="T10530946">2</xref>. Ventrally, hairs extend across the wing membranes.</p></tp:treatment-sec><tp:treatment-sec sec-type="Distribution"><title>Distribution</title><p>Estancia Laguna San Carlos, approximately 10 km south of Melincué, General López Department, Santa Fe Province, Argentina (<named-content xmlns:xlink="http://www.w3.org/1999/xlink" content-type="dwc:verbatimCoordinates" xlink:type="simple">33°45'3.5"S; 61°24'25.2"W</named-content>; 90 m elev.) (<xref ref-type="bibr" rid="B10531108">Montani et al. 2021</xref>) . Entre Rios Province, Parana Department, Parana City, Argentina (<named-content xmlns:xlink="http://www.w3.org/1999/xlink" content-type="dwc:verbatimCoordinates" xlink:type="simple">-31.747, -60.522</named-content>; 77 m elev.) (<xref ref-type="bibr" rid="B10531117">Pavé et al. 2023</xref>) .</p></tp:treatment-sec><tp:treatment-sec sec-type="Biology"><title>Biology</title><p><bold>Genetic</bold>: Molecular analysis revealed a strong clustering of specimens from the present study with <italic><tp:taxon-name><tp:taxon-name-part taxon-name-part-type="genus" reg="Molossus">M.</tp:taxon-name-part><tp:taxon-name-part taxon-name-part-type="species" reg="melini">melini</tp:taxon-name-part></tp:taxon-name></italic> from the Argentine Pampas (GenBank), supported by a 98% bootstrap (refer to Fig. <xref ref-type="fig" rid="F10530943">3</xref>) and a posterior probability of 1 (Suppl. material <xref ref-type="supplementary-material" rid="S10899701">1</xref>). The average genetic divergence was found to be 1.2%. Notably, when plotting the sequences of the specimens on the BOLD Systems platform, a high level of similarity, ranging from 99.22% to 99.53%, was observed with deposited <italic><tp:taxon-name><tp:taxon-name-part taxon-name-part-type="genus" reg="Molossus">M.</tp:taxon-name-part><tp:taxon-name-part taxon-name-part-type="species" reg="melini">melini</tp:taxon-name-part></tp:taxon-name></italic> specimens. Consequently, this study marks the first record of <italic><tp:taxon-name><tp:taxon-name-part taxon-name-part-type="genus" reg="Molossus">M.</tp:taxon-name-part><tp:taxon-name-part taxon-name-part-type="species" reg="melini">melini</tp:taxon-name-part></tp:taxon-name></italic> for Brazil, extending its distribution more than 1,300 km northeastwards.</p></tp:treatment-sec><tp:treatment-sec sec-type="Taxon discussion"><title>Taxon discussion</title><p><italic><tp:taxon-name><tp:taxon-name-part taxon-name-part-type="genus" reg="Molossus">Molossus</tp:taxon-name-part><tp:taxon-name-part taxon-name-part-type="species" reg="melini">melini</tp:taxon-name-part></tp:taxon-name></italic> was initially described by <xref ref-type="bibr" rid="B10531108">Montani et al. (2021)</xref> in the Pampa Region of Argentina, with the type locality identified as Estancia Laguna San Carlos, approximately 10 km south of Melincué, General López Department, Santa Fe Province, Argentina. <xref ref-type="bibr" rid="B10531117">Pavé et al. (2023)</xref> subsequently expanded the distribution of this species by 230 km northeast, documenting its presence in the Espinal Ecoregion of Argentina.</p><p>Currently, there is limited knowledge regarding the biology and ecology of <italic><tp:taxon-name><tp:taxon-name-part taxon-name-part-type="genus" reg="Molossus">M.</tp:taxon-name-part><tp:taxon-name-part taxon-name-part-type="species" reg="melini">melini</tp:taxon-name-part></tp:taxon-name></italic>. In this study, we contribute to the understanding of this species by documenting its occurrence, marking the first record in Brazilian territory. This discovery extends its distribution more than 1,300 km northeastwards. Our research delves into external and cranial morphology, as well as genetic aspects of <italic><tp:taxon-name><tp:taxon-name-part taxon-name-part-type="genus" reg="Molossus">M.</tp:taxon-name-part><tp:taxon-name-part taxon-name-part-type="species" reg="melini">melini</tp:taxon-name-part></tp:taxon-name></italic>. Prior to our study, seven <italic><tp:taxon-name><tp:taxon-name-part taxon-name-part-type="genus" reg="Molossus">Molossus</tp:taxon-name-part></tp:taxon-name></italic> species were documented in Brazil: <italic><tp:taxon-name><tp:taxon-name-part taxon-name-part-type="genus" reg="Molossus">M.</tp:taxon-name-part><tp:taxon-name-part taxon-name-part-type="species" reg="rufus">rufus</tp:taxon-name-part></tp:taxon-name></italic>, <italic><tp:taxon-name><tp:taxon-name-part taxon-name-part-type="genus" reg="Molossus">M.</tp:taxon-name-part><tp:taxon-name-part taxon-name-part-type="species" reg="molossus">molossus</tp:taxon-name-part></tp:taxon-name></italic>, <italic><tp:taxon-name><tp:taxon-name-part taxon-name-part-type="genus" reg="Molossus">M.</tp:taxon-name-part><tp:taxon-name-part taxon-name-part-type="species" reg="coibensis">coibensis</tp:taxon-name-part></tp:taxon-name></italic>, <italic><tp:taxon-name><tp:taxon-name-part taxon-name-part-type="genus" reg="Molossus">M.</tp:taxon-name-part><tp:taxon-name-part taxon-name-part-type="species" reg="aztecus">aztecus</tp:taxon-name-part></tp:taxon-name></italic>, <italic><tp:taxon-name><tp:taxon-name-part taxon-name-part-type="genus" reg="Molossus">M.</tp:taxon-name-part><tp:taxon-name-part taxon-name-part-type="species" reg="currentium">currentium</tp:taxon-name-part></tp:taxon-name></italic>, <italic><tp:taxon-name><tp:taxon-name-part taxon-name-part-type="genus" reg="Molossus">M.</tp:taxon-name-part><tp:taxon-name-part taxon-name-part-type="species" reg="fluminensis">fluminensis</tp:taxon-name-part></tp:taxon-name></italic> and <italic><tp:taxon-name><tp:taxon-name-part taxon-name-part-type="genus" reg="Molossus">M.</tp:taxon-name-part><tp:taxon-name-part taxon-name-part-type="species" reg="pretiosus">pretiosus</tp:taxon-name-part></tp:taxon-name></italic> (<xref ref-type="bibr" rid="B10531019">Garbino et al. 2022</xref>).</p><p><xref ref-type="bibr" rid="B10531108">Montani et al. (2021)</xref> highlighted morphological characters, such as orange colouration and specific cranial and body measurements, for the identification of <italic><tp:taxon-name><tp:taxon-name-part taxon-name-part-type="genus" reg="Molossus">M.</tp:taxon-name-part><tp:taxon-name-part taxon-name-part-type="species" reg="melini">melini</tp:taxon-name-part></tp:taxon-name></italic>. Subsequently, <xref ref-type="bibr" rid="B10531117">Pavé et al. (2023)</xref> emphasised the significance of orange colouration, forearm length (&gt; 41 mm) and a combination of measurements as useful identification criteria. In our study, <italic><tp:taxon-name><tp:taxon-name-part taxon-name-part-type="genus" reg="Molossus">M.</tp:taxon-name-part><tp:taxon-name-part taxon-name-part-type="species" reg="melini">melini</tp:taxon-name-part></tp:taxon-name></italic> specimens exhibited forearm lengths ranging from 39.9 to 40.08 mm, slightly smaller than reported in the literature. Dorsal colouration presented two bands, a Snow White base colour and apex colours ranging from Olive Brown, Broccoli Brown, Wood Brown to Yellowish-Brown. This variation may be associated with a latitudinal gradient, a phenomenon observed in other mammals (<xref ref-type="bibr" rid="B10530953">Bogdanowicz 1990</xref>, <xref ref-type="bibr" rid="B10531135">Storz et al. 2001</xref>, <xref ref-type="bibr" rid="B10531161">Watt et al. 2010</xref>, <xref ref-type="bibr" rid="B10530977">Clauss et al. 2013</xref>).</p><p><xref ref-type="bibr" rid="B10531108">Montani et al. (2021)</xref> suggested that <italic><tp:taxon-name><tp:taxon-name-part taxon-name-part-type="genus" reg="Molossus">M.</tp:taxon-name-part><tp:taxon-name-part taxon-name-part-type="species" reg="melini">melini</tp:taxon-name-part></tp:taxon-name></italic> shares overlapping measurements only with <italic><tp:taxon-name><tp:taxon-name-part taxon-name-part-type="genus" reg="Molossus">M.</tp:taxon-name-part><tp:taxon-name-part taxon-name-part-type="species" reg="alvarezi">alvarezi</tp:taxon-name-part></tp:taxon-name></italic> and <italic><tp:taxon-name><tp:taxon-name-part taxon-name-part-type="genus" reg="Molossus">M.</tp:taxon-name-part><tp:taxon-name-part taxon-name-part-type="species" reg="currentium">currentium</tp:taxon-name-part></tp:taxon-name></italic>. However, our research reveals morphological variation in forearm size that overlaps with that of other species, <italic><tp:taxon-name><tp:taxon-name-part taxon-name-part-type="genus" reg="Molossus">M.</tp:taxon-name-part><tp:taxon-name-part taxon-name-part-type="species" reg="aztecus">aztecus</tp:taxon-name-part></tp:taxon-name></italic>, <italic><tp:taxon-name><tp:taxon-name-part taxon-name-part-type="genus" reg="Molossus">M.</tp:taxon-name-part><tp:taxon-name-part taxon-name-part-type="species" reg="bondae">bondae</tp:taxon-name-part></tp:taxon-name></italic>, <italic><tp:taxon-name><tp:taxon-name-part taxon-name-part-type="genus" reg="Molossus">M.</tp:taxon-name-part><tp:taxon-name-part taxon-name-part-type="species" reg="milleri">milleri</tp:taxon-name-part></tp:taxon-name></italic>, <italic><tp:taxon-name><tp:taxon-name-part taxon-name-part-type="genus" reg="Molossus">M.</tp:taxon-name-part><tp:taxon-name-part taxon-name-part-type="species" reg="molossus">molossus</tp:taxon-name-part></tp:taxon-name></italic> and <italic><tp:taxon-name><tp:taxon-name-part taxon-name-part-type="genus" reg="Molossus">M.</tp:taxon-name-part><tp:taxon-name-part taxon-name-part-type="species" reg="verrilli">verrilli</tp:taxon-name-part></tp:taxon-name></italic>, posing challenges for species identification. In the specimens of <italic><tp:taxon-name><tp:taxon-name-part taxon-name-part-type="genus" reg="Molossus">M.</tp:taxon-name-part><tp:taxon-name-part taxon-name-part-type="species" reg="melini">melini</tp:taxon-name-part></tp:taxon-name></italic> analysed, we observed that, ventrally, hairs extend across the wing membranes, a characteristic that is less evident in other species within the genus.</p><p>Furthermore, we observed that some diagnostic cranial characteristics of the species diverged when compared to the original description. Our specimens exhibited a less developed sagittal crest and lambdoidal crest and a rounded occipital complex, in contrast to the findings of <xref ref-type="bibr" rid="B10531108">Montani et al. (2021)</xref>, who observed a triangular occipital complex in posterior view and well-developed sagittal and lambdoidal crests. It is important to note that few individuals have been analysed in the aforementioned studies, highlighting the need to include more specimens to understand the diagnostic characters of the species. It is worth noting that, morphologically, many species within <italic><tp:taxon-name><tp:taxon-name-part taxon-name-part-type="genus" reg="Molossus">Molossus</tp:taxon-name-part></tp:taxon-name></italic> are highly similar, complicating the identification and delimitation of species, as noted by <xref ref-type="bibr" rid="B10531084">Loureiro et al. (2018)</xref>.</p><p>Genetic data indicate low intraspecific variation (1.2%) and a robust clustering of <italic><tp:taxon-name><tp:taxon-name-part taxon-name-part-type="genus" reg="Molossus">M.</tp:taxon-name-part><tp:taxon-name-part taxon-name-part-type="species" reg="melini">melini</tp:taxon-name-part></tp:taxon-name></italic> specimens from Brazil with those from the Pampa Region of Argentina. Additionally, when plotted in the BOLD Systems database, they exhibited high similarity ranging from 99.22% to 99.53% with <italic><tp:taxon-name><tp:taxon-name-part taxon-name-part-type="genus" reg="Molossus">M.</tp:taxon-name-part><tp:taxon-name-part taxon-name-part-type="species" reg="melini">melini</tp:taxon-name-part></tp:taxon-name></italic> specimens. This study contributes to documenting the occurrence of <italic><tp:taxon-name><tp:taxon-name-part taxon-name-part-type="genus" reg="Molossus">M.</tp:taxon-name-part><tp:taxon-name-part taxon-name-part-type="species" reg="melini">melini</tp:taxon-name-part></tp:taxon-name></italic> in Brazil, marking the third known locality and the first in Brazilian territory. It provides valuable insights into the distribution, morphology, morphometrics and genetics of this species.</p></tp:treatment-sec><tp:treatment-sec><!--Section generated to contain objects referenced in tp:taxon-treatment.--><fig id="F10530941" position="float" orientation="portrait"><object-id xmlns:xlink="http://www.w3.org/1999/xlink" content-type="arpha" xlink:type="simple">20AF3F00-9812-500E-8CA1-0B30AE0A06CF</object-id><object-id xmlns:xlink="http://www.w3.org/1999/xlink" content-type="doi" xlink:type="simple">10.3897/BDJ.12.e114261.figure2</object-id><label>Figure 2.</label><caption><p>Female specimen of <italic><tp:taxon-name><tp:taxon-name-part taxon-name-part-type="genus" reg="Molossus">Molossus</tp:taxon-name-part><tp:taxon-name-part taxon-name-part-type="species" reg="melini">melini</tp:taxon-name-part></tp:taxon-name></italic> (DZUP/CCMZ 2338) from Brazil, Curitiba, PR, Atlantic Forest. Views of the skull: <bold>A</bold> Superior; <bold>B</bold> Inferior, the arrow indicates the basiesphenoid pit; <bold>C</bold> Lateral, the arrows show the poorly-developed sagittal crest and well-projected incisors; <bold>D</bold> Posterior, the arrow shows the rounded shape of the occipital complex; <bold>E</bold> Frontal, highlighting the convergent incisors with the pincer-like tips; <bold>F, G</bold> Specimen's skin dorsal and ventral view respectively. Scale of 2 mm.</p></caption><graphic xmlns:xlink="http://www.w3.org/1999/xlink" xlink:href="bdj-12-e114261-g002.jpg" position="float" id="oo_942857.jpg" orientation="portrait" xlink:type="simple"><uri content-type="original_file" xlink:type="simple">https://binary.pensoft.net/fig/942857</uri></graphic></fig><table-wrap id="T10530946" position="float" orientation="portrait"><label>Table 2.</label><caption><p>External and cranial measurements (in millimetres) of <italic><tp:taxon-name><tp:taxon-name-part taxon-name-part-type="genus" reg="Molossus">Molossus</tp:taxon-name-part><tp:taxon-name-part taxon-name-part-type="species" reg="melini">melini</tp:taxon-name-part></tp:taxon-name></italic> Specimens from Brazil, Curitiba, Paraná, Atlantic Forest and published data by <xref ref-type="bibr" rid="B10531108">Montani et al. (2021)</xref> and <xref ref-type="bibr" rid="B10531117">Pavé et al. (2023)</xref>. Symbols: (-) denotes missing data and (*) indicates specimens with damaged skulls. Values outside parentheses represent the means of the measurements.</p></caption><table rules="all" border="0"><tbody><tr><td rowspan="1" colspan="1">Variable</td><td rowspan="1" colspan="2">This study</td><td rowspan="1" colspan="1">
              <xref ref-type="bibr" rid="B10531117">Pavé et al. (2023)</xref>
            </td><td rowspan="1" colspan="1">
              <xref ref-type="bibr" rid="B10531108">Montani et al. (2021)</xref>
            </td></tr><tr><td rowspan="1" colspan="1">Locality</td><td rowspan="1" colspan="2">Curitiba city, Paraná state, Brazil</td><td rowspan="1" colspan="1">Entre Rios province, Argentina</td><td rowspan="1" colspan="1">Melincué Lake, General López Department, Santa Fe Province, Argentina</td></tr><tr><td rowspan="1" colspan="1">Sex</td><td rowspan="1" colspan="1">3 Females</td><td rowspan="1" colspan="1">1 Male</td><td rowspan="1" colspan="1">1 Male</td><td rowspan="1" colspan="1">2 Males and 1 female</td></tr><tr><td rowspan="1" colspan="1">Voucher number</td><td rowspan="1" colspan="1">DZUP/CCMZ 2336; 2337; 2338;</td><td rowspan="1" colspan="1">DZUP/CCMZ 2339</td><td rowspan="1" colspan="1">INALI A635; A651-653</td><td rowspan="1" colspan="1">MG-ZV-M 338</td></tr><tr><td rowspan="1" colspan="1">Total length (ToL)</td><td rowspan="1" colspan="1">93.5 (3; 91.65-94.82)</td><td rowspan="1" colspan="1">102.71</td><td rowspan="1" colspan="1">105</td><td rowspan="1" colspan="1">(2; 116-119)</td></tr><tr><td rowspan="3" colspan="1">Tail length (TL)</td><td rowspan="3" colspan="1">31.1 (3; 28.98-32.94)</td><td rowspan="3" colspan="1">35.36</td><td rowspan="1" colspan="1">34</td><td rowspan="3" colspan="1">(2; 42.5-48)</td></tr><tr><td rowspan="1" colspan="1">♂ 35.5 (2; 34-36.9)</td></tr><tr><td rowspan="1" colspan="1">♀ 37.2 (2; 36-38.4)</td></tr><tr><td rowspan="1" colspan="1">Hindfoot length (HFL)</td><td rowspan="1" colspan="1">8.5 (3; 7.74-8.86)</td><td rowspan="1" colspan="1">7.96</td><td rowspan="1" colspan="1">7</td><td rowspan="1" colspan="1">(2; 7-8)</td></tr><tr><td rowspan="1" colspan="1">Ear length (EL)</td><td rowspan="1" colspan="1">11.6 (2*; 11.42-11.92)</td><td rowspan="1" colspan="1">10.15</td><td rowspan="1" colspan="1">13</td><td rowspan="1" colspan="1">(2; 13.5-14.5)</td></tr><tr><td rowspan="3" colspan="1">Forearm length (FA)</td><td rowspan="3" colspan="1">39.9 (3; 39.45-40.27)</td><td rowspan="3" colspan="1">40.08</td><td rowspan="1" colspan="1">41.5</td><td rowspan="3" colspan="1">(3; 41.5-43.6)</td></tr><tr><td rowspan="1" colspan="1">♂ 41.9 (2; 41.5-42.3)</td></tr><tr><td rowspan="1" colspan="1">♀ 41.6 (4; 41.3-42.5)</td></tr><tr><td rowspan="1" colspan="1">Greatest length of skull including incisors (GLS)</td><td rowspan="1" colspan="1">17.6 (2*; 17.62-17.64)</td><td rowspan="1" colspan="1">18.07</td><td rowspan="1" colspan="1">19.5</td><td rowspan="1" colspan="1">(2; 18.4-19.3)</td></tr><tr><td rowspan="1" colspan="1">Condylobasal length (CBL)</td><td rowspan="1" colspan="1">16.8 (2*; 16.78-16.97)</td><td rowspan="1" colspan="1">16.45</td><td rowspan="1" colspan="1">17.1</td><td rowspan="1" colspan="1">(2; 17.3-17.9)</td></tr><tr><td rowspan="1" colspan="1">Postorbital constriction (PC)</td><td rowspan="1" colspan="1">4.2 (2*; 4.18-4.21)</td><td rowspan="1" colspan="1">4.03</td><td rowspan="1" colspan="1">4.2</td><td rowspan="1" colspan="1">(2; 4.0-4.2)</td></tr><tr><td rowspan="1" colspan="1">Zygomatic breadth (ZB)</td><td rowspan="1" colspan="1">-*</td><td rowspan="1" colspan="1">-*</td><td rowspan="1" colspan="1">12.3</td><td rowspan="1" colspan="1">(2; 12.4-12.6)</td></tr><tr><td rowspan="1" colspan="1">Breadth of braincase (BB)</td><td rowspan="1" colspan="1">8.9 (2*; 8.94-8.99)</td><td rowspan="1" colspan="1">9.59</td><td rowspan="1" colspan="1">9.5</td><td rowspan="1" colspan="1">(2; 9.7-9.8)</td></tr><tr><td rowspan="1" colspan="1">Mastoideal breadth (MB)</td><td rowspan="1" colspan="1">10.4 (2*; 10.17-10.74)</td><td rowspan="1" colspan="1">11.10</td><td rowspan="1" colspan="1">11.8</td><td rowspan="1" colspan="1">(2; 12.0-12.1)</td></tr><tr><td rowspan="1" colspan="1">Length of maxillary toothrow (LMxT)</td><td rowspan="1" colspan="1">6.1 (2*; 6.02-6.31)</td><td rowspan="1" colspan="1">6.27</td><td rowspan="1" colspan="1">6.7</td><td rowspan="1" colspan="1">(2; 6.7-6.8)</td></tr><tr><td rowspan="1" colspan="1">Palatal length (PL)</td><td rowspan="1" colspan="1">5.66 (2*; 5.51-5.82)</td><td rowspan="1" colspan="1">5.68</td><td rowspan="1" colspan="1">6.2</td><td rowspan="1" colspan="1">(2; 6.6-6.9)</td></tr><tr><td rowspan="1" colspan="1">Width across canines (C–C)</td><td rowspan="1" colspan="1">4.48 (2*; 4.25-4.71)</td><td rowspan="1" colspan="1">4.56</td><td rowspan="1" colspan="1">4.9</td><td rowspan="1" colspan="1">(2; 5.0-5.0)</td></tr><tr><td rowspan="1" colspan="1">Width across molars (M2–M2)</td><td rowspan="1" colspan="1">7.5 (2*; 7.14-7.89)</td><td rowspan="1" colspan="1">7.83</td><td rowspan="1" colspan="1">8.3</td><td rowspan="1" colspan="1">(2; 8.3-8.3)</td></tr><tr><td rowspan="1" colspan="1">Height of the sagittal crest (SAR)</td><td rowspan="1" colspan="1">1 (2*; 0.82-1.20)</td><td rowspan="1" colspan="1">1.03</td><td rowspan="1" colspan="1">1.3</td><td rowspan="1" colspan="1">(2; 1.1-1.5)</td></tr><tr><td rowspan="1" colspan="1">Length of mandible (LM)</td><td rowspan="1" colspan="1">12.1 (2*; 11.98-12.33)</td><td rowspan="1" colspan="1">12.62</td><td rowspan="1" colspan="1">13.5</td><td rowspan="1" colspan="1">(2; 13.2-13.3)</td></tr><tr><td rowspan="1" colspan="1">Length of mandibular toothrow (LMdT)</td><td rowspan="1" colspan="1">6.87 (2*; 6.74-7.00)</td><td rowspan="1" colspan="1">6.97</td><td rowspan="1" colspan="1">7.9</td><td rowspan="1" colspan="1">(2; 7.4-7.6)</td></tr></tbody></table></table-wrap><fig id="F10530943" position="float" orientation="portrait"><object-id xmlns:xlink="http://www.w3.org/1999/xlink" content-type="arpha" xlink:type="simple">2F497AED-F4AC-5046-A769-298A00DFE432</object-id><object-id xmlns:xlink="http://www.w3.org/1999/xlink" content-type="doi" xlink:type="simple">10.3897/BDJ.12.e114261.figure3</object-id><label>Figure 3.</label><caption><p>Maximum Likelihood for species of the genus <italic><tp:taxon-name><tp:taxon-name-part taxon-name-part-type="genus" reg="Molossus">Molossus</tp:taxon-name-part></tp:taxon-name></italic>, based on 657 base pairs of the mitochondrial gene COI: The analysis focuses on highlighting specimens of <italic><tp:taxon-name><tp:taxon-name-part taxon-name-part-type="genus" reg="Molossus">Molossus</tp:taxon-name-part><tp:taxon-name-part taxon-name-part-type="species" reg="melini">melini</tp:taxon-name-part></tp:taxon-name></italic> from Brazil and Argentina. The values displayed on the branches represent the bootstrap values, with only those exceeding 80% being shown.</p></caption><graphic xmlns:xlink="http://www.w3.org/1999/xlink" xlink:href="bdj-12-e114261-g003.jpg" position="float" id="oo_942858.jpg" orientation="portrait" xlink:type="simple"><uri content-type="original_file" xlink:type="simple">https://binary.pensoft.net/fig/942858</uri></graphic></fig><supplementary-material xmlns:xlink="http://www.w3.org/1999/xlink" id="S10899701" orientation="portrait" position="float" xlink:type="simple"><object-id content-type="arpha" xlink:type="simple">4C2F8C78-40C9-558C-8F79-3C020E9DFB1C</object-id><object-id content-type="doi" xlink:type="simple">10.3897/BDJ.12.e114261.suppl1</object-id><label>Supplementary material 1</label><caption><p>Bayesian Inference</p></caption><statement content-type="dataType"><label>Data type</label><p>phylogenetic</p></statement><statement content-type="notes"><label>Brief description</label><p>Bayesian Inference for species of the genus <italic><tp:taxon-name><tp:taxon-name-part taxon-name-part-type="genus" reg="Molossus">Molossus</tp:taxon-name-part></tp:taxon-name></italic> based on 657 base pairs of the mitochondrial gene COI: The analysis focuses on highlighting specimens of <italic><tp:taxon-name><tp:taxon-name-part taxon-name-part-type="genus" reg="Molossus">Molossus</tp:taxon-name-part><tp:taxon-name-part taxon-name-part-type="species" reg="melini">melini</tp:taxon-name-part></tp:taxon-name></italic> from Brazil and Argentina. The values on the branches represent the posterior probability (PP) and only values with PP &gt; 0.80 are shown.</p></statement><p>File: oo_942870.jpg</p><media xlink:href="bdj-12-e114261-s001.jpg" mimetype="jpg file" mime-subtype="jpg" position="float" orientation="portrait" xlink:type="simple"><uri content-type="original_file" xlink:type="simple">https://binary.pensoft.net/file/942870</uri></media><attrib specific-use="authors">Olímpio, A. P. M.</attrib></supplementary-material></tp:treatment-sec><ref-list><ref id="B10531108"><element-citation xmlns:xlink="http://www.w3.org/1999/xlink" publication-type="article" xlink:type="simple"><person-group person-group-type="author"><name name-style="western"><surname>Montani</surname><given-names>ME</given-names></name><name name-style="western"><surname>Tomasco</surname><given-names>IH</given-names></name><name name-style="western"><surname>Barberis</surname><given-names>IM</given-names></name><name name-style="western"><surname>Romano</surname><given-names>MC</given-names></name><etal/></person-group><year>2021</year><article-title>A new species of <italic><tp:taxon-name><tp:taxon-name-part taxon-name-part-type="genus" reg="Molossus">Molossus</tp:taxon-name-part></tp:taxon-name></italic> (<tp:taxon-name><tp:taxon-name-part taxon-name-part-type="order">Chiroptera</tp:taxon-name-part></tp:taxon-name>: <tp:taxon-name><tp:taxon-name-part taxon-name-part-type="family">Molossidae</tp:taxon-name-part></tp:taxon-name>) from Argentina</article-title><source>Journal of Mammalogy</source><volume>10</volume><issue>5</issue><fpage>1426</fpage><lpage>1442</lpage><pub-id pub-id-type="doi">10.1093/jmammal/gyab078.</pub-id></element-citation></ref><ref id="B10531117"><element-citation xmlns:xlink="http://www.w3.org/1999/xlink" publication-type="article" xlink:type="simple"><person-group person-group-type="author"><name name-style="western"><surname>Pavé</surname><given-names>R</given-names></name><name name-style="western"><surname>Schierloh</surname><given-names>P</given-names></name><name name-style="western"><surname>Chambi</surname><given-names>M</given-names></name><name name-style="western"><surname>MG</surname><given-names>Piccirilli</given-names></name><etal/></person-group><year>2023</year><article-title>Morphological and molecular analyses confirm the presence of the newly described bat species <italic><tp:taxon-name><tp:taxon-name-part taxon-name-part-type="genus" reg="Molossus">Molossus</tp:taxon-name-part><tp:taxon-name-part taxon-name-part-type="species" reg="melini">melini</tp:taxon-name-part></tp:taxon-name></italic> in the Espinal Ecoregion from Argentina</article-title><source>Mammal Research</source><pub-id pub-id-type="doi">10.1007/s13364-023-00679-1</pub-id></element-citation></ref><ref id="B10531019"><element-citation xmlns:xlink="http://www.w3.org/1999/xlink" publication-type="article" xlink:type="simple"><person-group person-group-type="author"><name name-style="western"><surname>Garbino</surname><given-names>GST</given-names></name><name name-style="western"><surname>Gregorin</surname><given-names>R</given-names></name><name name-style="western"><surname>Lima</surname><given-names>IP</given-names></name><name name-style="western"><surname>Loureiro</surname><given-names>L</given-names></name></person-group><year>2022</year><article-title>Updated checklist of Brazilian bats: versão 2020. Comitê da Lista de Morcegos do Brasil—CLMB</article-title><source>Sociedade Brasileira para o Estudo de Quirópteros (Sbeq)</source><uri xlink:type="simple">https://www.sbeq.net/lista-de-especies</uri></element-citation></ref><ref id="B10530953"><element-citation xmlns:xlink="http://www.w3.org/1999/xlink" publication-type="article" xlink:type="simple"><person-group person-group-type="author"><name name-style="western"><surname>Bogdanowicz</surname><given-names>W</given-names></name></person-group><year>1990</year><article-title>Geographic variation and taxonomy of Daubenton's bat, <italic><tp:taxon-name><tp:taxon-name-part taxon-name-part-type="genus" reg="Myotis">Myotis</tp:taxon-name-part><tp:taxon-name-part taxon-name-part-type="species" reg="daubentoni">daubentoni</tp:taxon-name-part></tp:taxon-name></italic> in Europe</article-title><source>Journal of Mammalogy</source><volume>71</volume><issue>2</issue><fpage>205</fpage><lpage>218</lpage><pub-id pub-id-type="doi">10.2307/1382169</pub-id></element-citation></ref><ref id="B10531135"><element-citation xmlns:xlink="http://www.w3.org/1999/xlink" publication-type="article" xlink:type="simple"><person-group person-group-type="author"><name name-style="western"><surname>Storz</surname><given-names>JF</given-names></name><name name-style="western"><surname>Balasingh</surname><given-names>J</given-names></name><name name-style="western"><surname>Bhat</surname><given-names>H</given-names></name><name name-style="western"><surname>Nathan</surname><given-names>PT</given-names></name><etal/></person-group><year>2001</year><article-title>Clinal variation in body size and sexual dimorphism in an Indian fruit bat, fruit bat, <italic><tp:taxon-name><tp:taxon-name-part taxon-name-part-type="genus" reg="Cynopterus">Cynopterus</tp:taxon-name-part><tp:taxon-name-part taxon-name-part-type="species" reg="sphinx">sphinx</tp:taxon-name-part></tp:taxon-name></italic> (<tp:taxon-name><tp:taxon-name-part taxon-name-part-type="order">Chiroptera</tp:taxon-name-part></tp:taxon-name>: <tp:taxon-name><tp:taxon-name-part taxon-name-part-type="family">Pteropodidae</tp:taxon-name-part></tp:taxon-name>) (<tp:taxon-name><tp:taxon-name-part taxon-name-part-type="order">Chiroptera</tp:taxon-name-part></tp:taxon-name>: <tp:taxon-name><tp:taxon-name-part taxon-name-part-type="family">Pteropodidae</tp:taxon-name-part></tp:taxon-name>)</article-title><source>Biological Journal of the Linnean Society</source><volume>72</volume><issue>1</issue><fpage>17</fpage><lpage>31</lpage><pub-id pub-id-type="doi">10.1111/j.1095-8312.2001.tb01298.x.</pub-id></element-citation></ref><ref id="B10531161"><element-citation xmlns:xlink="http://www.w3.org/1999/xlink" publication-type="article" xlink:type="simple"><person-group person-group-type="author"><name name-style="western"><surname>Watt</surname><given-names>C</given-names></name><name name-style="western"><surname>Mitchell</surname><given-names>S</given-names></name><name name-style="western"><surname>Salewski</surname><given-names>V</given-names></name></person-group><year>2010</year><article-title>Bergmann’s rule; a concept cluster?</article-title><source>Oikos</source><volume>119</volume><fpage>89</fpage><lpage>100</lpage><pub-id pub-id-type="doi">10.1111/j.1600-0706.2009.17959.x.</pub-id></element-citation></ref><ref id="B10530977"><element-citation xmlns:xlink="http://www.w3.org/1999/xlink" publication-type="article" xlink:type="simple"><person-group person-group-type="author"><name name-style="western"><surname>Clauss</surname><given-names>M</given-names></name><name name-style="western"><surname>Dittmann</surname><given-names>MT</given-names></name><name name-style="western"><surname>Müller</surname><given-names>DW</given-names></name><name name-style="western"><surname>Meloro</surname><given-names>C</given-names></name><etal/></person-group><year>2013</year><article-title>Bergmann′s rule in mammals: a cross‐species interspecific pattern</article-title><source>Oikos</source><volume>122</volume><issue>10</issue><fpage>1465</fpage><lpage>1472</lpage><pub-id pub-id-type="doi">10.1111/j.1600-0706.2013.00463.x</pub-id></element-citation></ref><ref id="B10531084"><element-citation xmlns:xlink="http://www.w3.org/1999/xlink" publication-type="article" xlink:type="simple"><person-group person-group-type="author"><name name-style="western"><surname>Loureiro</surname><given-names>LO</given-names></name><name name-style="western"><surname>Gregorin</surname><given-names>R</given-names></name><name name-style="western"><surname>Perini</surname><given-names>FA</given-names></name></person-group><year>2018</year><article-title>Diversity, morphological phylogeny, and distribution of bats of the genus <italic><tp:taxon-name><tp:taxon-name-part taxon-name-part-type="genus" reg="Molossus">Molossus</tp:taxon-name-part></tp:taxon-name></italic> E. Geoffroy, 1805 (<tp:taxon-name><tp:taxon-name-part taxon-name-part-type="order">Chiroptera</tp:taxon-name-part></tp:taxon-name>, <tp:taxon-name><tp:taxon-name-part taxon-name-part-type="family">Molossidae</tp:taxon-name-part></tp:taxon-name>) in Brazil</article-title><source>Zoosystema</source><volume>40</volume><fpage>425</fpage><lpage>452</lpage><pub-id pub-id-type="doi">10.5252/zoosystema2018v40a18</pub-id></element-citation></ref></ref-list></tp:taxon-treatment>
